# Supplementary material for: A Novel COVID Era-Related Oromandibular Dyskinesia: Surgical Mask-Induced Dyskinesia?
Source: Can J Neurol Sci. 2021 Jun 21:1–2. doi: 10.1017/cjn.2021.139 (PMC8314084; doi:10.1017/cjn.2021.139)
Supplement: Supplementary file 1 [file S0317167121001396sup001.zip]

Archive with 5 entries (5 files):
- S0317167121001396sup001.avi
- S0317167121001396sup002.avi
- S0317167121001396sup003.avi
- S0317167121001396sup004.mp4
- S0317167121001396sup005.docx
